# Supplementary material for: The Biological Significance of Pyruvate Sensing and Uptake in Salmonella enterica Serovar Typhimurium
Source: Microorganisms. 2022 Aug 30;10(9):1751. doi: 10.3390/microorganisms10091751 (PMC9504724; doi:10.3390/microorganisms10091751)
Supplement: Supplementary file 1 [file microorganisms-10-01751-s001.zip]

Archive with 1 entries (1 files):
- microorganisms-1839009-supplementary.pdf
